# Supplementary material for: Associations between Prenatal and Postnatal Exposure to Cannabis with Cognition and Behavior at Age 5 Years: The Healthy Start Study
Source: Int J Environ Res Public Health. 2023 Mar 10;20(6):4880. doi: 10.3390/ijerph20064880 (PMC10049128; doi:10.3390/ijerph20064880)
Supplement: Supplementary file 1 [file ijerph-20-04880-s001.zip]

Archive with 1 entries (1 files):
- ijerph-2223406-supplementary.pdf
